# Supplementary material for: Long non-coding RNA H19 promotes colorectal cancer metastasis via binding to hnRNPA2B1
Source: J Exp Clin Cancer Res. 2020 Jul 23;39:141. doi: 10.1186/s13046-020-01619-6 (PMC7412843; doi:10.1186/s13046-020-01619-6)
Supplement: Supplementary file 12 — Additional file 12: Table S4. Identifed the proteins binding to H19 by LC-MS [file 13046_2020_1619_MOESM12_ESM.xlsx]

## Sheet: Sheet1
Table S4 Identifed the proteins binding to H19 by LC-MS
Score	Accession	Mass	Description
55600	ILF2_HUMAN	43062	Interleukin enhancer-binding factor 2 OS=Homo sapiens GN=ILF2 PE=1 SV=2
42200	DHX9_HUMAN	140958	ATP-dependent RNA helicase A OS=Homo sapiens GN=DHX9 PE=1 SV=4
25400	DDX21_HUMAN	87344	Nucleolar RNA helicase 2 OS=Homo sapiens GN=DDX21 PE=1 SV=5
23900	RBMX_HUMAN	42332	RNA-binding motif protein X chromosome OS=Homo sapiens GN=RBMX PE=1 SV=3
16500	ROA2_HUMAN	37430	Heterogeneous nuclear ribonucleoproteins A2/B1 OS=Homo sapiens GN=HNRNPA2B1 PE=1 SV=2
16100	PDIP3_HUMAN	46089	Polymerase delta-interacting protein 3 OS=Homo sapiens GN=POLDIP3 PE=1 SV=2
14400	HNRPU_HUMAN	90585	Heterogeneous nuclear ribonucleoprotein U OS=Homo sapiens GN=HNRNPU PE=1 SV=6
13900	NPM_HUMAN	32575	Nucleophosmin OS=Homo sapiens GN=NPM1 PE=1 SV=2
13400	NUCL_HUMAN	76615	Nucleolin OS=Homo sapiens GN=NCL PE=1 SV=3
12800	PABP1_HUMAN	70671	Polyadenylate-binding protein 1 OS=Homo sapiens GN=PABPC1 PE=1 SV=2
12500	FBRL_HUMAN	33784	rRNA 2'-O-methyltransferase fibrillarin OS=Homo sapiens GN=FBL PE=1 SV=2
11100	RACK1_HUMAN	35077	Receptor of activated protein C kinase 1 OS=Homo sapiens GN=RACK1 PE=1 SV=3
9830	HNRPC_HUMAN	33670	Heterogeneous nuclear ribonucleoproteins C1/C2 OS=Homo sapiens GN=HNRNPC PE=1 SV=4
9370	HNRPL_HUMAN	64133	Heterogeneous nuclear ribonucleoprotein L OS=Homo sapiens GN=HNRNPL PE=1 SV=2
7310	G3BP1_HUMAN	52164	Ras GTPase-activating protein-binding protein 1 OS=Homo sapiens GN=G3BP1 PE=1 SV=1
7150	PTBP1_HUMAN	57221	Polypyrimidine tract-binding protein 1 OS=Homo sapiens GN=PTBP1 PE=1 SV=1
6970	DDX3X_HUMAN	73244	ATP-dependent RNA helicase DDX3X OS=Homo sapiens GN=DDX3X PE=1 SV=3
6950	PA2G4_HUMAN	43787	Proliferation-associated protein 2G4 OS=Homo sapiens GN=PA2G4 PE=1 SV=3
6770	RSMN_HUMAN	24614	Small nuclear ribonucleoprotein-associated protein N OS=Homo sapiens GN=SNRPN PE=1 SV=1
6770	RSMB_HUMAN	24610	Small nuclear ribonucleoprotein-associated proteins B and B' OS=Homo sapiens GN=SNRPB PE=1 SV=2
6570	SRSF1_HUMAN	27745	Serine/arginine-rich splicing factor 1 OS=Homo sapiens GN=SRSF1 PE=1 SV=2
6490	IF4A3_HUMAN	46871	Eukaryotic initiation factor 4A-III OS=Homo sapiens GN=EIF4A3 PE=1 SV=4
6010	HMX3_HUMAN	37825	Homeobox protein HMX3 OS=Homo sapiens GN=HMX3 PE=1 SV=1
5880	SMD3_HUMAN	13916	Small nuclear ribonucleoprotein Sm D3 OS=Homo sapiens GN=SNRPD3 PE=1 SV=1
5680	MAGB2_HUMAN	35277	Melanoma-associated antigen B2 OS=Homo sapiens GN=MAGEB2 PE=1 SV=3
5620	VDAC2_HUMAN	31567	Voltage-dependent anion-selective channel protein 2 OS=Homo sapiens GN=VDAC2 PE=1 SV=2
5610	HNRPK_HUMAN	50976	Heterogeneous nuclear ribonucleoprotein K OS=Homo sapiens GN=HNRNPK PE=1 SV=1
5410	VDAC1_HUMAN	30773	Voltage-dependent anion-selective channel protein 1 OS=Homo sapiens GN=VDAC1 PE=1 SV=2
5310	LRC59_HUMAN	34930	Leucine-rich repeat-containing protein 59 OS=Homo sapiens GN=LRRC59 PE=1 SV=1
5270	ROA3_HUMAN	39595	Heterogeneous nuclear ribonucleoprotein A3 OS=Homo sapiens GN=HNRNPA3 PE=1 SV=2
4880	HNRPR_HUMAN	70943	Heterogeneous nuclear ribonucleoprotein R OS=Homo sapiens GN=HNRNPR PE=1 SV=1
4840	PRP19_HUMAN	55181	Pre-mRNA-processing factor 19 OS=Homo sapiens GN=PRPF19 PE=1 SV=1
4800	ELAV1_HUMAN	36092	ELAV-like protein 1 OS=Homo sapiens GN=ELAVL1 PE=1 SV=2
4660	HNRPM_HUMAN	77516	Heterogeneous nuclear ribonucleoprotein M OS=Homo sapiens GN=HNRNPM PE=1 SV=3
4550	MRT4_HUMAN	27560	mRNA turnover protein 4 homolog OS=Homo sapiens GN=MRTO4 PE=1 SV=2
4510	HNRPQ_HUMAN	69603	Heterogeneous nuclear ribonucleoprotein Q OS=Homo sapiens GN=SYNCRIP PE=1 SV=2
4500	YBOX1_HUMAN	35924	Nuclease-sensitive element-binding protein 1 OS=Homo sapiens GN=YBX1 PE=1 SV=3
4330	THOC4_HUMAN	26888	THO complex subunit 4 OS=Homo sapiens GN=ALYREF PE=1 SV=3
4320	SRSF3_HUMAN	19330	Serine/arginine-rich splicing factor 3 OS=Homo sapiens GN=SRSF3 PE=1 SV=1
3930	CATA_HUMAN	59756	Catalase OS=Homo sapiens GN=CAT PE=1 SV=3
3860	SRSF6_HUMAN	39587	Serine/arginine-rich splicing factor 6 OS=Homo sapiens GN=SRSF6 PE=1 SV=2
3750	EF1G_HUMAN	50119	Elongation factor 1-gamma OS=Homo sapiens GN=EEF1G PE=1 SV=3
3710	BRX1_HUMAN	41401	Ribosome biogenesis protein BRX1 homolog OS=Homo sapiens GN=BRIX1 PE=1 SV=2
3480	NOP2_HUMAN	89302	Probable 28S rRNA (cytosine(4447)-C(5))-methyltransferase OS=Homo sapiens GN=NOP2 PE=1 SV=2
3060	MPCP_HUMAN	40095	Phosphate carrier protein mitochondrial OS=Homo sapiens GN=SLC25A3 PE=1 SV=2
2750	E2AK2_HUMAN	62094	Interferon-induced double-stranded RNA-activated protein kinase OS=Homo sapiens GN=EIF2AK2 PE=1 SV=2
2710	NAT10_HUMAN	115730	RNA cytidine acetyltransferase OS=Homo sapiens GN=NAT10 PE=1 SV=2
2420	CAPR1_HUMAN	78366	Caprin-1 OS=Homo sapiens GN=CAPRIN1 PE=1 SV=2
2380	CYTT_HUMAN	16445	Cystatin-SA OS=Homo sapiens GN=CST2 PE=1 SV=1
2340	DDX47_HUMAN	50647	Probable ATP-dependent RNA helicase DDX47 OS=Homo sapiens GN=DDX47 PE=1 SV=1
